# Supplementary material for: The Nutritional and Antioxidant Potential of Artisanal and Industrial Apple Vinegars and Their Ability to Inhibit Key Enzymes Related to Type 2 Diabetes In Vitro
Source: Molecules. 2022 Jan 17;27(2):567. doi: 10.3390/molecules27020567 (PMC8780035; doi:10.3390/molecules27020567)
Supplement: Supplementary file 1 [file molecules-27-00567-s001.zip]

Archive with 4 entries (4 files):
- __MACOSX/._AAV LC MS-MS Data.pdf
- __MACOSX/._IAV LC MS-MS Data.pdf
- AAV LC MS-MS Data.pdf
- IAV LC MS-MS Data.pdf
